# Supplementary material for: Isavuconazole: Thermodynamic Evaluation of Processes Sublimation, Dissolution and Partition in Pharmaceutically Relevant Media
Source: Molecules. 2021 Aug 6;26(16):4759. doi: 10.3390/molecules26164759 (PMC8398847; doi:10.3390/molecules26164759)
Supplement: Supplementary file 1 [file molecules-26-04759-s001.zip]

Archive with 1 entries (1 files):
- molecules-1316627-supplementary.pdf
